# Supplementary material for: Biological Activity and Structure–Activity Relationship of Mono- and Bis-Derivatives of 3-(Arylamino)propanehydrazides
Source: Biomolecules. 2026 Jul 2;16(7):975. doi: 10.3390/biom16070975 (PMC13406754; doi:10.3390/biom16070975)
Supplement: Supplementary file 1 [file biomolecules-16-00975-s001.zip]

Archive with 1 entries (1 files):
- biomolecules-4368447-supplementary.pdf
